# Supplementary material for: Fibroblast Growth Factor 21 as a Potential Biomarker for Improved Locomotion and Olfaction Detection Ability after Weight Reduction in Obese Mice
Source: Nutrients. 2021 Aug 24;13(9):2916. doi: 10.3390/nu13092916 (PMC8470262; doi:10.3390/nu13092916)
Supplement: Supplementary file 1 [file nutrients-13-02916-s001.zip]

Archive with 3 entries (3 files):
- Supplement_S1_S2_S5.pdf
- Supplement_S3_table_correlation_matrix_20210331.xlsx
- Supplement_S4_table_PCA_variables_20210331.xlsx
