# Supplementary material for: Fibroblast Growth Factor 21 as a Potential Biomarker for Improved Locomotion and Olfaction Detection Ability after Weight Reduction in Obese Mice
Source: Nutrients. 2021 Aug 24;13(9):2916. doi: 10.3390/nu13092916 (PMC8470262; doi:10.3390/nu13092916)
Supplement: Supplementary file 1 [file nutrients-13-02916-s001.zip › Supplement_S3_table_correlation_matrix_20210331.xlsx]

## Sheet: Sheet1
	0	1	2	3	4	5	6	7	8	9	10	11	12	13	14	15	16	17	18	19	20	21	22	23	24	25	26	27	28	29	30	31
0	1	0.42106	0.473079	0.490319	-0.0333723	-0.313377	0.442735	-0.0468283	-0.308007	0.354305	-0.35674	0.26652	-0.295849	-0.394445	-0.0918571	0.151806	-0.00725655	-0.327222	-0.395251	-0.416951	-0.338328	0.177174	0.0248074	0.0294973	-0.810899	-0.0696495	0.055668	-0.480104	-0.869524	-0.868162	-0.485709	0.316233
1	0.42106	1	0.929325	0.923757	0.543415	-0.179307	0.505769	0.545974	-0.0393307	0.637588	-0.255166	0.601923	-0.0478442	-0.18072	0.350172	0.382544	0.514102	-0.253185	-0.24622	-0.2672	-0.00721558	0.622156	0.104387	0.620783	-0.382745	0.402101	0.609489	-0.395142	-0.383944	-0.384849	0.287067	0.675941
2	0.473079	0.929325	1	0.956755	0.384106	-0.280538	0.516251	0.384264	-0.180886	0.671534	-0.230932	0.461294	-0.0879675	-0.119464	0.220784	0.323124	0.327351	-0.214323	-0.181114	-0.206526	0.00760702	0.430002	0.0336835	0.443275	-0.419549	0.302468	0.423447	-0.401196	-0.43845	-0.438177	0.0993559	0.532381
3	0.490319	0.923757	0.956755	1	0.397341	-0.219964	0.486711	0.38676	-0.148765	0.668979	-0.245521	0.493184	-0.126122	-0.127479	0.234153	0.317493	0.364375	-0.245095	-0.227657	-0.250572	-0.0244634	0.465931	0.0646626	0.459978	-0.421868	0.302726	0.448013	-0.414757	-0.440951	-0.440017	0.139473	0.53895
4	-0.0333723	0.543415	0.384106	0.397341	1	-0.0223871	0.292068	0.979883	0.232952	0.265125	-0.179061	0.575787	0.0325417	0.0316113	0.259619	0.431539	0.634727	-0.0947373	-0.0770098	-0.0860993	0.0882371	0.62462	-0.000409774	0.683525	-0.153643	0.279716	0.6886	-0.337912	-0.128537	-0.13807	0.362297	0.690731
5	-0.313377	-0.179307	-0.280538	-0.219964	-0.0223871	1	-0.736315	-0.00508661	0.292882	-0.177209	-0.0946333	0.207116	-0.128582	-0.0662879	-0.00297885	0.16016	0.194017	-0.145125	-0.124318	-0.0989129	-0.15214	0.249373	-0.0801986	0.199711	0.315531	0.0181765	0.199878	0.0576631	0.397901	0.398129	0.392184	0.0214616
6	0.442735	0.505769	0.516251	0.486711	0.292068	-0.736315	1	0.297981	-0.165991	0.348522	0.00309433	0.179774	0.112245	-0.0378245	0.155539	0.15077	0.235745	-0.0193584	-0.0372601	-0.0621471	0.097863	0.224908	0.0537062	0.266991	-0.432559	0.207102	0.256083	-0.200957	-0.484259	-0.484102	-0.10871	0.423435
7	-0.0468283	0.545974	0.384264	0.38676	0.979883	-0.00508661	0.297981	1	0.209287	0.276054	-0.132901	0.54614	0.033286	0.0288125	0.315009	0.376769	0.61827	-0.0497881	-0.0925192	-0.101782	0.0837488	0.61591	0.0644886	0.660475	-0.112779	0.308189	0.66904	-0.286797	-0.100467	-0.109279	0.383774	0.664153
8	-0.308007	-0.0393307	-0.180886	-0.148765	0.232952	0.292882	-0.165991	0.209287	1	-0.581542	-0.0265481	0.265702	0.0826306	0.0686982	0.222311	0.146726	0.371906	0.0219306	0.0202025	0.0434796	0.0869783	0.334051	-0.0235451	0.381503	0.272647	0.127973	0.386259	0.137925	0.364059	0.362822	0.496966	0.214766
9	0.354305	0.637588	0.671534	0.668979	0.265125	-0.177209	0.348522	0.276054	-0.581542	1	-0.143643	0.324242	0.00150726	-0.06109	0.0387451	0.334497	0.289506	-0.180299	-0.0296628	-0.0549143	0.142788	0.272606	0.146239	0.321035	-0.399116	0.282467	0.315314	-0.276962	-0.425285	-0.424095	0.0602319	0.421076
10	-0.35674	-0.255166	-0.230932	-0.245521	-0.179061	-0.0946333	0.00309433	-0.132901	-0.0265481	-0.143643	1	-0.725918	0.328487	0.265819	0.306191	-0.544889	-0.187854	0.70718	0.314363	0.301557	0.306295	-0.370825	0.307691	-0.298789	0.377973	0.128256	-0.302026	0.3043	0.29866	0.299963	0.0834254	-0.36399
11	0.26652	0.601923	0.461294	0.493184	0.575787	0.207116	0.179774	0.54614	0.265702	0.324242	-0.725918	1	-0.307065	-0.256923	0.0544396	0.773054	0.697577	-0.595214	-0.270263	-0.261219	-0.127101	0.836969	-0.147241	0.82849	-0.357183	0.2731	0.821296	-0.398604	-0.249804	-0.253203	0.393916	0.827244
12	-0.295849	-0.0478442	-0.0879675	-0.126122	0.0325417	-0.128582	0.112245	0.033286	0.0826306	0.00150726	0.328487	-0.307065	1	0.385066	0.114662	-0.0800625	0.194763	0.254465	0.161358	0.157704	0.341619	-0.0402173	0.0970131	0.0931539	0.253539	0.0813774	0.102553	0.33497	0.269891	0.27171	0.238454	0.0115607
13	-0.394445	-0.18072	-0.119464	-0.127479	0.0316113	-0.0662879	-0.0378245	0.0288125	0.0686982	-0.06109	0.265819	-0.256923	0.385066	1	-0.0166021	-0.103949	0.0365449	0.28207	0.686733	0.688724	0.676199	-0.337049	0.072447	-0.0596979	0.182133	-0.0853987	-0.0300264	0.179478	0.143785	0.148977	0.0197065	-0.0716484
14	-0.0918571	0.350172	0.220784	0.234153	0.259619	-0.00297885	0.155539	0.315009	0.222311	0.0387451	0.306191	0.0544396	0.114662	-0.0166021	1	-0.39167	0.080795	0.142309	-0.175862	-0.183796	-0.105734	0.349561	0.225317	0.275072	0.210364	0.375023	0.25622	-0.0110494	0.174532	0.174835	0.461107	0.154997
15	0.151806	0.382544	0.323124	0.317493	0.431539	0.16016	0.15077	0.376769	0.146726	0.334497	-0.544889	0.773054	-0.0800625	-0.103949	-0.39167	1	0.63737	-0.468355	0.0205133	0.0312257	0.11699	0.610945	-0.19842	0.713047	-0.380781	0.171817	0.708468	-0.280323	-0.24805	-0.25112	0.255637	0.741725
16	-0.00725655	0.514102	0.327351	0.364375	0.634727	0.194017	0.235745	0.61827	0.371906	0.289506	-0.187854	0.697577	0.194763	0.0365449	0.080795	0.63737	1	-0.175706	-0.0671968	-0.0653701	0.242154	0.767419	0.0474567	0.884886	-0.108254	0.394656	0.892513	-0.177249	-0.0201345	-0.0234963	0.602922	0.830292
17	-0.327222	-0.253185	-0.214323	-0.245095	-0.0947373	-0.145125	-0.0193584	-0.0497881	0.0219306	-0.180299	0.70718	-0.595214	0.254465	0.28207	0.142309	-0.468355	-0.175706	1	0.376605	0.356603	0.365583	-0.427948	0.234195	-0.31806	0.35677	-0.151017	-0.267418	0.239501	0.258595	0.244787	-0.0451621	-0.334183
18	-0.395251	-0.24622	-0.181114	-0.227657	-0.0770098	-0.124318	-0.0372601	-0.0925192	0.0202025	-0.0296628	0.314363	-0.270263	0.161358	0.686733	-0.175862	0.0205133	-0.0671968	0.376605	1	0.995219	0.850143	-0.473542	0.181072	-0.142069	0.0791666	-0.0809655	-0.100364	0.183737	0.044145	0.0471934	-0.0436347	-0.11771
19	-0.416951	-0.2672	-0.206526	-0.250572	-0.0860993	-0.0989129	-0.0621471	-0.101782	0.0434796	-0.0549143	0.301557	-0.261219	0.157704	0.688724	-0.183796	0.0312257	-0.0653701	0.356603	0.995219	1	0.837656	-0.464242	0.178523	-0.138654	0.0853973	-0.0881284	-0.0953444	0.211958	0.060826	0.0641275	-0.0340588	-0.119276
20	-0.338328	-0.00721558	0.00760702	-0.0244634	0.0882371	-0.15214	0.097863	0.0837488	0.0869783	0.142788	0.306295	-0.127101	0.341619	0.676199	-0.105734	0.11699	0.242154	0.365583	0.850143	0.837656	1	-0.30092	0.313324	0.0774912	0.116064	0.1512	0.111446	0.145557	0.0735259	0.074247	0.191472	0.0689654
21	0.177174	0.622156	0.430002	0.465931	0.62462	0.249373	0.224908	0.61591	0.334051	0.272606	-0.370825	0.836969	-0.0402173	-0.337049	0.349561	0.610945	0.767419	-0.427948	-0.473542	-0.464242	-0.30092	1	-0.109734	0.912894	-0.204611	0.397489	0.891075	-0.300682	-0.0880274	-0.091422	0.571175	0.847176
22	0.0248074	0.104387	0.0336835	0.0646626	-0.000409774	-0.0801986	0.0537062	0.0644886	-0.0235451	0.146239	0.307691	-0.147241	0.0970131	0.072447	0.225317	-0.19842	0.0474567	0.234195	0.181072	0.178523	0.313324	-0.109734	1	-0.156104	0.0181216	0.453095	-0.0854866	0.135812	-0.104072	-0.103536	0.0891223	-0.0161141
23	0.0294973	0.620783	0.443275	0.459978	0.683525	0.199711	0.266991	0.660475	0.381503	0.321035	-0.298789	0.82849	0.0931539	-0.0596979	0.275072	0.713047	0.884886	-0.31806	-0.142069	-0.138654	0.0774912	0.912894	-0.156104	1	-0.162768	0.394695	0.979222	-0.27288	-0.0408568	-0.0441721	0.654341	0.903603
24	-0.810899	-0.382745	-0.419549	-0.421868	-0.153643	0.315531	-0.432559	-0.112779	0.272647	-0.399116	0.377973	-0.357183	0.253539	0.182133	0.210364	-0.380781	-0.108254	0.35677	0.0791666	0.0853973	0.116064	-0.204611	0.0181216	-0.162768	1	0.127821	-0.209713	0.334387	0.923436	0.923162	0.473271	-0.473306
25	-0.0696495	0.402101	0.302468	0.302726	0.279716	0.0181765	0.207102	0.308189	0.127973	0.282467	0.128256	0.2731	0.0813774	-0.0853987	0.375023	0.171817	0.394656	-0.151017	-0.0809655	-0.0881284	0.1512	0.397489	0.453095	0.394695	0.127821	1	0.277534	0.0235639	0.070937	0.0734146	0.49974	0.343696
26	0.055668	0.609489	0.423447	0.448013	0.6886	0.199878	0.256083	0.66904	0.386259	0.315314	-0.302026	0.821296	0.102553	-0.0300264	0.25622	0.708468	0.892513	-0.267418	-0.100364	-0.0953444	0.111446	0.891075	-0.0854866	0.979222	-0.209713	0.277534	1	-0.281464	-0.0848622	-0.0890713	0.618026	0.913622
27	-0.480104	-0.395142	-0.401196	-0.414757	-0.337912	0.0576631	-0.200957	-0.286797	0.137925	-0.276962	0.3043	-0.398604	0.33497	0.179478	-0.0110494	-0.280323	-0.177249	0.239501	0.183737	0.211958	0.145557	-0.300682	0.135812	-0.27288	0.334387	0.0235639	-0.281464	1	0.484324	0.488571	0.172981	-0.420855
28	-0.869524	-0.383944	-0.43845	-0.440951	-0.128537	0.397901	-0.484259	-0.100467	0.364059	-0.425285	0.29866	-0.249804	0.269891	0.143785	0.174532	-0.24805	-0.0201345	0.258595	0.044145	0.060826	0.0735259	-0.0880274	-0.104072	-0.0408568	0.923436	0.070937	-0.0848622	0.484324	1	0.999303	0.569976	-0.397284
29	-0.868162	-0.384849	-0.438177	-0.440017	-0.13807	0.398129	-0.484102	-0.109279	0.362822	-0.424095	0.299963	-0.253203	0.27171	0.148977	0.174835	-0.25112	-0.0234963	0.244787	0.0471934	0.0641275	0.074247	-0.091422	-0.103536	-0.0441721	0.923162	0.0734146	-0.0890713	0.488571	0.999303	1	0.571419	-0.402309
30	-0.485709	0.287067	0.0993559	0.139473	0.362297	0.392184	-0.10871	0.383774	0.496966	0.0602319	0.0834254	0.393916	0.238454	0.0197065	0.461107	0.255637	0.602922	-0.0451621	-0.0436347	-0.0340588	0.191472	0.571175	0.0891223	0.654341	0.473271	0.49974	0.618026	0.172981	0.569976	0.571419	1	0.316599
31	0.316233	0.675941	0.532381	0.53895	0.690731	0.0214616	0.423435	0.664153	0.214766	0.421076	-0.36399	0.827244	0.0115607	-0.0716484	0.154997	0.741725	0.830292	-0.334183	-0.11771	-0.119276	0.0689654	0.847176	-0.0161141	0.903603	-0.473306	0.343696	0.913622	-0.420855	-0.397284	-0.402309	0.316599	1
