# Supplementary material for: Fibroblast Growth Factor 21 as a Potential Biomarker for Improved Locomotion and Olfaction Detection Ability after Weight Reduction in Obese Mice
Source: Nutrients. 2021 Aug 24;13(9):2916. doi: 10.3390/nu13092916 (PMC8470262; doi:10.3390/nu13092916)
Supplement: Supplementary file 1 [file nutrients-13-02916-s001.zip › Supplement_S4_table_PCA_variables_20210331.xlsx]

## Sheet: Sheet1
	Principal Component 1 (74.68 %)	Principal Component 2 (10,40 %)	Experiment	diet
77	-0.249577	0.0459554	6	HFD/LFD+TM
72	-0.243588	0.0645801	6	HFD/LFD+TM
52	-0.23359	0.0150971	4	HFD/LFD+TM+TRF
80	-0.231665	0.0738762	6	HFD/LFD+TM
78	-0.223355	0.145372	6	HFD/LFD+TM
67	-0.219584	-0.0199736	6	HFD/LFD+TM
69	-0.213153	-0.00829213	6	HFD/LFD+TM
15	-0.211368	0.0491912	2	HFD/LFD
13	-0.20373	-0.143252	2	HFD/LFD
42	-0.202699	-0.0537297	4	HFD/LFD+TM+TRF
76	-0.200466	-0.0103192	6	HFD/LFD+TM
68	-0.200254	0.0264275	6	HFD/LFD+TM
70	-0.196675	0.00728613	6	HFD/LFD+TM
79	-0.190492	0.102843	6	HFD/LFD+TM
73	-0.177632	-0.0269312	6	HFD/LFD+TM
75	-0.176051	-0.080218	6	HFD/LFD+TM
46	-0.171496	-0.00633431	4	HFD/LFD+TM+TRF
16	-0.16913	0.0140204	2	HFD/LFD
14	-0.169127	-0.0309187	2	HFD/LFD
25	-0.167608	-0.00906115	2	HFD/LFD
24	-0.163637	0.0136056	2	HFD/LFD
34	-0.159995	-0.1024	3	HFD+TM+TRF
38	-0.156532	0.0164341	3	HFD+TM+TRF
74	-0.155405	0.13112	6	HFD/LFD+TM
47	-0.14976	-0.146452	4	HFD/LFD+TM+TRF
29	-0.145515	-0.00644304	3	HFD+TM+TRF
33	-0.141681	0.0265724	3	HFD+TM+TRF
30	-0.140757	-0.071237	3	HFD+TM+TRF
26	-0.137844	0.00998364	3	HFD+TM+TRF
31	-0.136421	0.0851567	3	HFD+TM+TRF
22	-0.135125	0.0377041	2	HFD/LFD
49	-0.134827	-0.115521	4	HFD/LFD+TM+TRF
66	-0.133754	0.0817539	6	HFD/LFD+TM
17	-0.11614	0.00962017	2	HFD/LFD
20	-0.112283	0.0236157	2	HFD/LFD
41	-0.0971415	0.107962	4	HFD/LFD+TM+TRF
53	-0.0865188	0.0872723	4	HFD/LFD+TM+TRF
27	-0.0773669	-0.0840251	3	HFD+TM+TRF
23	-0.0703428	0.0724699	2	HFD/LFD
7	-0.0691742	0.0463605	1	HFD
37	-0.0685996	-0.149269	3	HFD+TM+TRF
62	-0.0664709	-0.0125178	5	HFD+TM
48	-0.0617495	-0.0966751	4	HFD/LFD+TM+TRF
10	-0.0603103	-0.134572	1	HFD
50	-0.0551944	0.12428	4	HFD/LFD+TM+TRF
32	-0.0515969	0.0628871	3	HFD+TM+TRF
18	-0.0262512	-0.0775676	2	HFD/LFD
28	0.00115575	0.0113826	3	HFD+TM+TRF
12	0.00555675	-0.179496	1	HFD
45	0.0101146	-0.0208581	4	HFD/LFD+TM+TRF
51	0.0110497	-0.0786541	4	HFD/LFD+TM+TRF
5	0.0147668	0.0203856	1	HFD
44	0.0317389	-0.0991904	4	HFD/LFD+TM+TRF
40	0.0332911	0.0610671	3	HFD+TM+TRF
56	0.0364272	-0.0753878	5	HFD+TM
36	0.0581946	0.046567	3	HFD+TM+TRF
65	0.0799861	-0.146152	5	HFD+TM
8	0.091457	0.099974	1	HFD
21	0.0916591	0.0877448	2	HFD/LFD
55	0.110398	-0.0893146	5	HFD+TM
57	0.119223	-0.0461255	5	HFD+TM
71	0.123732	0.187446	6	HFD/LFD+TM
60	0.134972	-0.136099	5	HFD+TM
64	0.143933	-0.058967	5	HFD+TM
35	0.17553	0.0414471	3	HFD+TM+TRF
2	0.180277	0.109988	1	HFD
4	0.186953	0.0220807	1	HFD
0	0.201212	0.098041	1	HFD
6	0.206942	0.00770153	1	HFD
54	0.212246	-0.0470198	5	HFD+TM
3	0.256661	0.119017	1	HFD
39	0.27718	0.0833563	3	HFD+TM+TRF
11	0.315059	-0.0947117	1	HFD
1	0.368338	0.0597255	1	HFD
61	0.407488	-0.0761665	5	HFD+TM
63	0.450514	-0.0601371	5	HFD+TM
58	0.470403	0.0215216	5	HFD+TM
43	0.481328	-0.00107051	4	HFD/LFD+TM+TRF
9	0.499338	0.0290714	1	HFD
19	0.542396	-0.0174352	2	HFD/LFD
59	0.632114	0.0245302	5	HFD+TM
